# Supplementary material for: Synergistic sequence contributions bias glycation outcomes
Source: Nat Commun. 2021 Jun 3;12:3316. doi: 10.1038/s41467-021-23625-8 (PMC8175500; doi:10.1038/s41467-021-23625-8)
Supplement: Supplementary file 4 — Supplementary Data 1 [file 41467_2021_23625_MOESM4_ESM.xlsx]

## Sheet: Fig. 2 & S8
	3 h MGO treatment, total glycation levels										24 h MGO treatment, total glycation levels
	Number of families	1									Number of families	1
	Number of comparisons per family	10									Number of comparisons per family	10
	Alpha	0.05									Alpha	0.05
	Tukey's multiple comparisons test	Mean Diff.	95.00% CI of diff.	Significant?	Summary	Adjusted P Value					Tukey's multiple comparisons test	Mean Diff.	95.00% CI of diff.	Significant?	Summary	Adjusted P Value
	LDDREDA vs. LESRHYA	-28.44	-35.74 to -21.14	Yes	****	<0.0001	A-B				LDDREDA vs. LESRHYA	-35.78	-54.66 to -16.90	Yes	***	0.0004	A-B
	LDDREDA vs. LESRYYA	-20.12	-27.85 to -12.39	Yes	****	<0.0001	A-C				LDDREDA vs. LESRYYA	-47.18	-64.07 to -30.29	Yes	****	<0.0001	A-C
	LDDREDA vs. LLVRYTA	-25.69	-34.33 to -17.05	Yes	****	<0.0001	A-D				LDDREDA vs. LLVRYTA	-64.09	-81.75 to -46.43	Yes	****	<0.0001	A-D
	LDDREDA vs. LVHRGQA	-28.37	-37.01 to -19.73	Yes	****	<0.0001	A-E				LDDREDA vs. LVHRGQA	-47.58	-66.46 to -28.70	Yes	****	<0.0001	A-E
	LESRHYA vs. LESRYYA	8.324	2.129 to 14.52	Yes	**	0.0062	B-C				LESRHYA vs. LESRYYA	-11.4	-28.29 to 5.484	No	ns	0.2665	B-C
	LESRHYA vs. LLVRYTA	2.757	-4.544 to 10.06	No	ns	0.7747	B-D				LESRHYA vs. LLVRYTA	-28.31	-45.97 to -10.65	Yes	**	0.0017	B-D
	LESRHYA vs. LVHRGQA	0.07333	-7.227 to 7.374	No	ns	>0.9999	B-E				LESRHYA vs. LVHRGQA	-11.8	-30.68 to 7.080	No	ns	0.3326	B-E
	LESRYYA vs. LLVRYTA	-5.567	-13.29 to 2.159	No	ns	0.2264	C-D				LESRYYA vs. LLVRYTA	-16.91	-32.42 to -1.395	Yes	*	0.0302	C-D
	LESRYYA vs. LVHRGQA	-8.251	-15.98 to -0.5243	Yes	*	0.0335	C-E				LESRYYA vs. LVHRGQA	-0.3973	-17.28 to 16.49	No	ns	>0.9999	C-E
	LLVRYTA vs. LVHRGQA	-2.683	-11.32 to 5.955	No	ns	0.8723	D-E				LLVRYTA vs. LVHRGQA	16.51	-1.151 to 34.17	No	ns	0.0715	D-E
	Test details	Mean 1	Mean 2	Mean Diff.	SE of diff.	n1	n2	q	DF		Test details	Mean 1	Mean 2	Mean Diff.	SE of diff.	n1	n2	q	DF
	LDDREDA vs. LESRHYA	3.957	32.4	-28.44	2.383	3	7	16.88	16		LDDREDA vs. LESRHYA	8.977	44.75	-35.78	5.996	3	3	8.438	13
	LDDREDA vs. LESRYYA	3.957	24.08	-20.12	2.522	3	5	11.28	16		LDDREDA vs. LESRYYA	8.977	56.16	-47.18	5.363	3	5	12.44	13
	LDDREDA vs. LLVRYTA	3.957	29.64	-25.69	2.82	3	3	12.88	16		LDDREDA vs. LLVRYTA	8.977	73.06	-64.09	5.609	3	4	16.16	13
	LDDREDA vs. LVHRGQA	3.957	32.33	-28.37	2.82	3	3	14.23	16		LDDREDA vs. LVHRGQA	8.977	56.55	-47.58	5.996	3	3	11.22	13
	LESRHYA vs. LESRYYA	32.4	24.08	8.324	2.022	7	5	5.822	16		LESRHYA vs. LESRYYA	44.75	56.16	-11.4	5.363	3	5	3.007	13
	LESRHYA vs. LLVRYTA	32.4	29.64	2.757	2.383	7	3	1.636	16		LESRHYA vs. LLVRYTA	44.75	73.06	-28.31	5.609	3	4	7.138	13
	LESRHYA vs. LVHRGQA	32.4	32.33	0.07333	2.383	7	3	0.04352	16		LESRHYA vs. LVHRGQA	44.75	56.55	-11.8	5.996	3	3	2.783	13
	LESRYYA vs. LLVRYTA	24.08	29.64	-5.567	2.522	5	3	3.122	16		LESRYYA vs. LLVRYTA	56.16	73.06	-16.91	4.926	5	4	4.853	13
	LESRYYA vs. LVHRGQA	24.08	32.33	-8.251	2.522	5	3	4.627	16		LESRYYA vs. LVHRGQA	56.16	56.55	-0.3973	5.363	5	3	0.1048	13
	LLVRYTA vs. LVHRGQA	29.64	32.33	-2.683	2.82	3	3	1.346	16		LLVRYTA vs. LVHRGQA	73.06	56.55	16.51	5.609	4	3	4.163	13
	3 h MGO treatment, [M+54] glycation levels										24 h MGO treatment, [M+54] glycation levels
	Number of families	1									Number of families	1
	Number of comparisons per family	10									Number of comparisons per family	10
	Alpha	0.05									Alpha	0.05
	Tukey's multiple comparisons test	Mean Diff.	95.00% CI of diff.	Significant?	Summary	Adjusted P Value					Tukey's multiple comparisons test	Mean Diff.	95.00% CI of diff.	Significant?	Summary	Adjusted P Value
	LDDREDA vs. LESRHYA	-4.295	-6.104 to -2.487	Yes	****	<0.0001	A-B				LDDREDA vs. LESRHYA	-8.28	-11.12 to -5.441	Yes	****	<0.0001	A-B
	LDDREDA vs. LESRYYA	-2.943	-4.893 to -0.9920	Yes	**	0.0021	A-C				LDDREDA vs. LESRYYA	-9.655	-12.19 to -7.116	Yes	****	<0.0001	A-C
	LDDREDA vs. LLVRYTA	-1.253	-3.434 to 0.9276	No	ns	0.4328	A-D				LDDREDA vs. LLVRYTA	-8.653	-11.31 to -5.998	Yes	****	<0.0001	A-D
	LDDREDA vs. LVHRGQA	-0.62	-2.801 to 1.561	No	ns	0.9057	A-E				LDDREDA vs. LVHRGQA	-5.34	-8.179 to -2.501	Yes	***	0.0004	A-E
	LESRHYA vs. LESRYYA	1.353	-0.1700 to 2.875	No	ns	0.0952	B-C				LESRHYA vs. LESRYYA	-1.375	-3.915 to 1.164	No	ns	0.4637	B-C
	LESRHYA vs. LLVRYTA	3.042	1.234 to 4.850	Yes	***	0.0007	B-D				LESRHYA vs. LLVRYTA	-0.3733	-3.029 to 2.282	No	ns	0.9911	B-D
	LESRHYA vs. LVHRGQA	3.675	1.867 to 5.484	Yes	****	<0.0001	B-E				LESRHYA vs. LVHRGQA	2.94	0.1010 to 5.779	Yes	*	0.041	B-E
	LESRYYA vs. LLVRYTA	1.689	-0.2613 to 3.640	No	ns	0.1078	C-D				LESRYYA vs. LLVRYTA	1.002	-1.330 to 3.334	No	ns	0.6657	C-D
	LESRYYA vs. LVHRGQA	2.323	0.3720 to 4.273	Yes	*	0.0156	C-E				LESRYYA vs. LVHRGQA	4.315	1.776 to 6.855	Yes	**	0.001	C-E
	LLVRYTA vs. LVHRGQA	0.6333	-1.548 to 2.814	No	ns	0.8991	D-E				LLVRYTA vs. LVHRGQA	3.313	0.6577 to 5.969	Yes	*	0.0124	D-E
	Test details	Mean 1	Mean 2	Mean Diff.	SE of diff.	n1	n2	q	DF		Test details	Mean 1	Mean 2	Mean Diff.	SE of diff.	n1	n2	q	DF
	LDDREDA vs. LESRHYA	1.083	5.379	-4.295	0.5944	3	8	10.22	17		LDDREDA vs. LESRHYA	5.217	13.5	-8.28	0.9016	3	3	12.99	13
	LDDREDA vs. LESRYYA	1.083	4.026	-2.943	0.6411	3	5	6.491	17		LDDREDA vs. LESRYYA	5.217	14.87	-9.655	0.8064	3	5	16.93	13
	LDDREDA vs. LLVRYTA	1.083	2.337	-1.253	0.7168	3	3	2.473	17		LDDREDA vs. LLVRYTA	5.217	13.87	-8.653	0.8434	3	4	14.51	13
	LDDREDA vs. LVHRGQA	1.083	1.703	-0.62	0.7168	3	3	1.223	17		LDDREDA vs. LVHRGQA	5.217	10.56	-5.34	0.9016	3	3	8.376	13
	LESRHYA vs. LESRYYA	5.379	4.026	1.353	0.5005	8	5	3.822	17		LESRHYA vs. LESRYYA	13.5	14.87	-1.375	0.8064	3	5	2.412	13
	LESRHYA vs. LLVRYTA	5.379	2.337	3.042	0.5944	8	3	7.238	17		LESRHYA vs. LLVRYTA	13.5	13.87	-0.3733	0.8434	3	4	0.626	13
	LESRHYA vs. LVHRGQA	5.379	1.703	3.675	0.5944	8	3	8.745	17		LESRHYA vs. LVHRGQA	13.5	10.56	2.94	0.9016	3	3	4.611	13
	LESRYYA vs. LLVRYTA	4.026	2.337	1.689	0.6411	5	3	3.726	17		LESRYYA vs. LLVRYTA	14.87	13.87	1.002	0.7408	5	4	1.913	13
	LESRYYA vs. LVHRGQA	4.026	1.703	2.323	0.6411	5	3	5.123	17		LESRYYA vs. LVHRGQA	14.87	10.56	4.315	0.8064	5	3	7.568	13
	LLVRYTA vs. LVHRGQA	2.337	1.703	0.6333	0.7168	3	3	1.249	17		LLVRYTA vs. LVHRGQA	13.87	10.56	3.313	0.8434	4	3	5.556	13

## Sheet: Fig. 3 & S9
	3 h MGO treatment, [M+54] glycation levels
	Number of families	1
	Number of comparisons per family	11
	Alpha	0.05
	Dunnett's multiple comparisons test	Mean Diff.	95.00% CI of diff.	Significant?	Summary	Adjusted P Value	L-?
	AcLESRHYA vs. AcLESRGYA	3.732	2.506 to 4.958	Yes	****	<0.0001	A	AcLESRGYA
	AcLESRHYA vs. AcLEGRHYA	1.775	0.5498 to 3.001	Yes	**	0.0015	B	AcLEGRHYA
	AcLESRHYA vs. AcLQGRHYA	0.7421	-0.4835 to 1.968	No	ns	0.5032	C	AcLQGRHYA
	AcLESRHYA vs. AcLGSRHYA	-0.5646	-1.790 to 0.6610	No	ns	0.8068	D	AcLGSRHYA
	AcLESRHYA vs. AcLESRFFA	5.272	4.046 to 6.498	Yes	****	<0.0001	E	AcLESRFFA
	AcLESRHYA vs. AcLESRFYA	2.779	1.553 to 4.004	Yes	****	<0.0001	F	AcLESRFYA
	AcLESRHYA vs. AcLESRHFA	4.185	2.960 to 5.411	Yes	****	<0.0001	G	AcLESRHFA
	AcLESRHYA vs. AcLECRHYA	-2.658	-3.884 to -1.432	Yes	****	<0.0001	H	AcLECRHYA
	AcLESRHYA vs. AcLEARHYA	1.529	0.3031 to 2.754	Yes	**	0.0078	I	AcLEARHYA
	AcLESRHYA vs. AcLDSRHYA	2.292	1.066 to 3.518	Yes	****	<0.0001	J	AcLDSRHYA
	AcLESRHYA vs. AcLQSRHYA	0.9788	-0.2469 to 2.204	No	ns	0.1872	K	AcLQSRHYA
	Test details	Mean 1	Mean 2	Mean Diff.	SE of diff.	n1	n2	q	DF
	AcLESRHYA vs. AcLESRGYA	5.379	1.647	3.732	0.4067	8	3	9.176	29
	AcLESRHYA vs. AcLEGRHYA	5.379	3.603	1.775	0.4067	8	3	4.365	29
	AcLESRHYA vs. AcLQGRHYA	5.379	4.637	0.7421	0.4067	8	3	1.825	29
	AcLESRHYA vs. AcLGSRHYA	5.379	5.943	-0.5646	0.4067	8	3	1.388	29
	AcLESRHYA vs. AcLESRFFA	5.379	0.1067	5.272	0.4067	8	3	12.96	29
	AcLESRHYA vs. AcLESRFYA	5.379	2.6	2.779	0.4067	8	3	6.832	29
	AcLESRHYA vs. AcLESRHFA	5.379	1.193	4.185	0.4067	8	3	10.29	29
	AcLESRHYA vs. AcLECRHYA	5.379	8.037	-2.658	0.4067	8	3	6.535	29
	AcLESRHYA vs. AcLEARHYA	5.379	3.85	1.529	0.4067	8	3	3.759	29
	AcLESRHYA vs. AcLDSRHYA	5.379	3.087	2.292	0.4067	8	3	5.636	29
	AcLESRHYA vs. AcLQSRHYA	5.379	4.4	0.9788	0.4067	8	3	2.407	29
	3 h MGO treatment, total glycation levels
	Number of families	1
	Number of comparisons per family	11
	Alpha	0.05
	Dunnett's multiple comparisons test	Mean Diff.	95.00% CI of diff.	Significant?	Summary	Adjusted P Value	L-?
	AcLESRHYA vs. AcLESRGYA	13.46	4.140 to 22.78	Yes	**	0.0016	A	AcLESRGYA
	AcLESRHYA vs. AcLEGRHYA	8.058	-1.260 to 17.38	No	ns	0.1245	B	AcLEGRHYA
	AcLESRHYA vs. AcLQGRHYA	2.831	-6.487 to 12.15	No	ns	0.983	C	AcLQGRHYA
	AcLESRHYA vs. AcLGSRHYA	-2.693	-12.01 to 6.625	No	ns	0.9884	D	AcLGSRHYA
	AcLESRHYA vs. AcLESRFFA	16.68	7.360 to 26.00	Yes	****	<0.0001	E	AcLESRFFA
	AcLESRHYA vs. AcLESRFYA	13.69	4.373 to 23.01	Yes	**	0.0013	F	AcLESRFYA
	AcLESRHYA vs. AcLESRHFA	10.89	1.577 to 20.21	Yes	*	0.0143	G	AcLESRHFA
	AcLESRHYA vs. AcLECRHYA	-6.022	-15.34 to 3.295	No	ns	0.4207	H	AcLECRHYA
	AcLESRHYA vs. AcLEARHYA	10.7	1.380 to 20.02	Yes	*	0.0168	I	AcLEARHYA
	AcLESRHYA vs. AcLDSRHYA	14.12	4.803 to 23.44	Yes	***	0.0009	J	AcLDSRHYA
	AcLESRHYA vs. AcLQSRHYA	8.331	-0.9868 to 17.65	No	ns	0.103	K	AcLQSRHYA
	Test details	Mean 1	Mean 2	Mean Diff.	SE of diff.	n1	n2	q	DF
	AcLESRHYA vs. AcLESRGYA	33.57	20.11	13.46	3.092	8	3	4.352	29
	AcLESRHYA vs. AcLEGRHYA	33.57	25.51	8.058	3.092	8	3	2.606	29
	AcLESRHYA vs. AcLQGRHYA	33.57	30.74	2.831	3.092	8	3	0.9156	29
	AcLESRHYA vs. AcLGSRHYA	33.57	36.26	-2.693	3.092	8	3	0.8708	29
	AcLESRHYA vs. AcLESRFFA	33.57	16.89	16.68	3.092	8	3	5.394	29
	AcLESRHYA vs. AcLESRFYA	33.57	19.88	13.69	3.092	8	3	4.428	29
	AcLESRHYA vs. AcLESRHFA	33.57	22.67	10.89	3.092	8	3	3.523	29
	AcLESRHYA vs. AcLECRHYA	33.57	39.59	-6.022	3.092	8	3	1.948	29
	AcLESRHYA vs. AcLEARHYA	33.57	22.87	10.7	3.092	8	3	3.46	29
	AcLESRHYA vs. AcLDSRHYA	33.57	19.45	14.12	3.092	8	3	4.567	29
	AcLESRHYA vs. AcLQSRHYA	33.57	25.24	8.331	3.092	8	3	2.694	29

## Sheet: Fig. S10
	3 h MGO treatment, [M+54] glycation levels
	Number of families	1
	Number of comparisons per family	13
	Alpha	0.05
	Dunnett's multiple comparisons test	Mean Diff.	95.00% CI of diff.	Significant?	Summary	Adjusted P Value	J-?
	AcLESRYYA vs. AcLESRFFA	3.919	1.675 to 6.163	Yes	****	<0.0001	A	AcLESRFFA
	AcLESRYYA vs. AcLDSRYYA	2.424	0.3622 to 4.485	Yes	*	0.0131	B	AcLDSRYYA
	AcLESRYYA vs. AcLEGRFFA	3.496	1.435 to 5.557	Yes	***	0.0001	C	AcLEGRFFA
	AcLESRYYA vs. AcLEGRYYA	0.5735	-1.488 to 2.635	No	ns	0.9907	D	AcLEGRYYA
	AcLESRYYA vs. AcLESR(OMe)YYA	2.199	0.1372 to 4.260	Yes	*	0.0307	E	AcLESR(OMe)YYA
	AcLESRYYA vs. AcLESRFFA	3.416	1.355 to 5.477	Yes	***	0.0002	F	AcLESRFFA
	AcLESRYYA vs. AcLESRFYA	1.479	-0.5828 to 3.540	No	ns	0.2946	G	AcLESRFYA
	AcLESRYYA vs. AcLESRGYA	2.379	0.1353 to 4.623	Yes	*	0.0321	H	AcLESRGYA
	AcLESRYYA vs. AcLESRYFA	1.579	-0.4828 to 3.640	No	ns	0.2264	I	AcLESRYFA
	AcLESRYYA vs. AcLGSRYYA	-3.009	-5.070 to -0.9477	Yes	**	0.0012	K	AcLGSRYYA
	AcLESRYYA vs. AcLLSRYYA	-2.277	-4.338 to -0.2152	Yes	*	0.023	L	AcLLSRYYA
	AcLESRYYA vs. AcLQSRYYA	-2.782	-4.843 to -0.7202	Yes	**	0.0031	M	AcLQSRYYA
	AcLESRYYA vs. AcLEGRYYA	0.5735	-1.488 to 2.635	No	ns	0.9907	O	AcLEGRYYA
	Test details	Mean 1	Mean 2	Mean Diff.	SE of diff.	n1	n2	q	DF
	AcLESRYYA vs. AcLESRFFA	4.026	0.1067	3.919	0.7596	5	3	5.16	41
	AcLESRYYA vs. AcLDSRYYA	4.026	1.603	2.424	0.6977	5	4	3.473	41
	AcLESRYYA vs. AcLEGRFFA	4.026	0.53	3.496	0.6977	5	4	5.011	41
	AcLESRYYA vs. AcLEGRYYA	4.026	3.453	0.5735	0.6977	5	4	0.822	41
	AcLESRYYA vs. AcLESR(OMe)YYA	4.026	1.828	2.199	0.6977	5	4	3.151	41
	AcLESRYYA vs. AcLESRFFA	4.026	0.61	3.416	0.6977	5	4	4.896	41
	AcLESRYYA vs. AcLESRFYA	4.026	2.548	1.479	0.6977	5	4	2.119	41
	AcLESRYYA vs. AcLESRGYA	4.026	1.647	2.379	0.7596	5	3	3.132	41
	AcLESRYYA vs. AcLESRYFA	4.026	2.448	1.579	0.6977	5	4	2.262	41
	AcLESRYYA vs. AcLGSRYYA	4.026	7.035	-3.009	0.6977	5	4	4.313	41
	AcLESRYYA vs. AcLLSRYYA	4.026	6.303	-2.277	0.6977	5	4	3.263	41
	AcLESRYYA vs. AcLQSRYYA	4.026	6.808	-2.782	0.6977	5	4	3.987	41
	AcLESRYYA vs. AcLEGRYYA	4.026	3.453	0.5735	0.6977	5	4	0.822	41
	3 h MGO treatment, total glycation levels
	Number of families	1
	Number of comparisons per family	13
	Alpha	0.05
	Dunnett's multiple comparisons test	Mean Diff.	95.00% CI of diff.	Significant?	Summary	Adjusted P Value	J-?
	AcLESRYYA vs. AcLESRFFA	7.019	0.07354 to 13.96	Yes	*	0.0464	A	AcLESRFFA
	AcLESRYYA vs. AcLDSRYYA	8.456	1.511 to 15.40	Yes	**	0.0093	B	AcLDSRYYA
	AcLESRYYA vs. AcLEGRFFA	7.224	0.2785 to 14.17	Yes	*	0.0373	C	AcLEGRFFA
	AcLESRYYA vs. AcLEGRYYA	2.956	-3.989 to 9.901	No	ns	0.8661	D	AcLEGRYYA
	AcLESRYYA vs. AcLESR(OMe)YYA	4.516	-2.429 to 11.46	No	ns	0.4097	E	AcLESR(OMe)YYA
	AcLESRYYA vs. AcLESRFFA	7.019	0.07354 to 13.96	Yes	*	0.0464	F	AcLESRFFA
	AcLESRYYA vs. AcLESRFYA	3.786	-3.159 to 10.73	No	ns	0.6284	G	AcLESRFYA
	AcLESRYYA vs. AcLESRGYA	3.966	-3.595 to 11.53	No	ns	0.6733	H	AcLESRGYA
	AcLESRYYA vs. AcLESRYFA	4.081	-2.864 to 11.03	No	ns	0.5361	I	AcLESRYFA
	AcLESRYYA vs. AcLGSRYYA	-7.962	-14.91 to -1.017	Yes	*	0.0165	K	AcLGSRYYA
	AcLESRYYA vs. AcLLSRYYA	-3.729	-10.67 to 3.216	No	ns	0.6465	L	AcLLSRYYA
	AcLESRYYA vs. AcLQSRYYA	-8.457	-15.40 to -1.512	Yes	**	0.0093	M	AcLQSRYYA
	AcLESRYYA vs. AcLEGRYYA	2.956	-3.989 to 9.901	No	ns	0.8661	O	AcLEGRYYA
	Test details	Mean 1	Mean 2	Mean Diff.	SE of diff.	n1	n2	q	DF
	AcLESRYYA vs. AcLESRFFA	24.08	17.06	7.019	2.355	5	4	2.98	42
	AcLESRYYA vs. AcLDSRYYA	24.08	15.62	8.456	2.355	5	4	3.59	42
	AcLESRYYA vs. AcLEGRFFA	24.08	16.85	7.224	2.355	5	4	3.067	42
	AcLESRYYA vs. AcLEGRYYA	24.08	21.12	2.956	2.355	5	4	1.255	42
	AcLESRYYA vs. AcLESR(OMe)YYA	24.08	19.56	4.516	2.355	5	4	1.917	42
	AcLESRYYA vs. AcLESRFFA	24.08	17.06	7.019	2.355	5	4	2.98	42
	AcLESRYYA vs. AcLESRFYA	24.08	20.29	3.786	2.355	5	4	1.607	42
	AcLESRYYA vs. AcLESRGYA	24.08	20.11	3.966	2.564	5	3	1.547	42
	AcLESRYYA vs. AcLESRYFA	24.08	20	4.081	2.355	5	4	1.733	42
	AcLESRYYA vs. AcLGSRYYA	24.08	32.04	-7.962	2.355	5	4	3.38	42
	AcLESRYYA vs. AcLLSRYYA	24.08	27.81	-3.729	2.355	5	4	1.583	42
	AcLESRYYA vs. AcLQSRYYA	24.08	32.53	-8.457	2.355	5	4	3.59	42
	AcLESRYYA vs. AcLEGRYYA	24.08	21.12	2.956	2.355	5	4	1.255	42

## Sheet: Fig. S12
	3 h MGO treatment, [M+54] glycation levels
	Number of families	1
	Number of comparisons per family	6
	Alpha	0.05
	Tukey's multiple comparisons test	Mean Diff.	95.00% CI of diff.	Significant?	Summary	Adjusted P Value
	AcLGGRGYA vs. AcLGGRYGA	-4.394	-5.994 to -2.795	Yes	****	<0.0001	A-B
	AcLGGRGYA vs. AcLGYRGGA	-2.496	-4.095 to -0.8960	Yes	**	0.0028	A-C
	AcLGGRGYA vs. AcLYGRGGA	-0.8315	-2.431 to 0.7680	No	ns	0.444	A-D
	AcLGGRYGA vs. AcLGYRGGA	1.899	0.2992 to 3.498	Yes	*	0.019	B-C
	AcLGGRYGA vs. AcLYGRGGA	3.563	1.963 to 5.162	Yes	***	0.0001	B-D
	AcLGYRGGA vs. AcLYGRGGA	1.664	0.06446 to 3.264	Yes	*	0.0406	C-D
	Test details	Mean 1	Mean 2	Mean Diff.	SE of diff.	n1	n2	q	DF
	AcLGGRGYA vs. AcLGGRYGA	3.925	8.32	-4.394	0.5388	4	4	11.53	12
	AcLGGRGYA vs. AcLGYRGGA	3.925	6.421	-2.496	0.5388	4	4	6.55	12
	AcLGGRGYA vs. AcLYGRGGA	3.925	4.757	-0.8315	0.5388	4	4	2.183	12
	AcLGGRYGA vs. AcLGYRGGA	8.32	6.421	1.899	0.5388	4	4	4.984	12
	AcLGGRYGA vs. AcLYGRGGA	8.32	4.757	3.563	0.5388	4	4	9.352	12
	AcLGYRGGA vs. AcLYGRGGA	6.421	4.757	1.664	0.5388	4	4	4.368	12
	3 h MGO treatment, total glycation levels
	Number of families	1
	Number of comparisons per family	6
	Alpha	0.05
	Tukey's multiple comparisons test	Mean Diff.	95.00% CI of diff.	Significant?	Summary	Adjusted P Value
	AcLGGRGYA vs. AcLGGRYGA	-6.594	-17.38 to 4.195	No	ns	0.3136	A-B
	AcLGGRGYA vs. AcLGYRGGA	0.4073	-10.38 to 11.20	No	ns	0.9995	A-C
	AcLGGRGYA vs. AcLYGRGGA	0.3393	-10.45 to 11.13	No	ns	0.9997	A-D
	AcLGGRYGA vs. AcLGYRGGA	7.001	-3.788 to 17.79	No	ns	0.2681	B-C
	AcLGGRYGA vs. AcLYGRGGA	6.933	-3.856 to 17.72	No	ns	0.2754	B-D
	AcLGYRGGA vs. AcLYGRGGA	-0.068	-10.86 to 10.72	No	ns	>0.9999	C-D
	Test details	Mean 1	Mean 2	Mean Diff.	SE of diff.	n1	n2	q	DF
	AcLGGRGYA vs. AcLGGRYGA	50.76	57.35	-6.594	3.634	4	4	2.566	12
	AcLGGRGYA vs. AcLGYRGGA	50.76	50.35	0.4073	3.634	4	4	0.1585	12
	AcLGGRGYA vs. AcLYGRGGA	50.76	50.42	0.3393	3.634	4	4	0.132	12
	AcLGGRYGA vs. AcLGYRGGA	57.35	50.35	7.001	3.634	4	4	2.725	12
	AcLGGRYGA vs. AcLYGRGGA	57.35	50.42	6.933	3.634	4	4	2.698	12
	AcLGYRGGA vs. AcLYGRGGA	50.35	50.42	-0.068	3.634	4	4	0.02646	12

## Sheet: Fig. S13
	3 h MGO treatment, [M+54] glycation levels
	Number of families	1
	Number of comparisons per family	6
	Alpha	0.05
	Dunnett's multiple comparisons test	Mean Diff.	95.00% CI of diff.	Significant?	Summary	Adjusted P Value	H-?
	AcLESRHYA vs. AcLEHRSYA	3.219	1.897 to 4.540	Yes	****	<0.0001	A	AcLEHRSYA
	AcLESRHYA vs. AcLYSRHEA	1.699	0.3771 to 3.020	Yes	**	0.008	B	AcLYSRHEA
	AcLESRHYA vs. AcLHYRSEA	0.5638	-0.6317 to 1.759	No	ns	0.6569	C	AcLHYRSEA
	AcLESRHYA vs. AcLSERYHA	-0.6279	-1.950 to 0.6937	No	ns	0.6498	D	AcLSERYHA
	AcLESRHYA vs. AcLSHRYEA	2.925	1.604 to 4.247	Yes	****	<0.0001	E	AcLSHRYEA
	AcLESRHYA vs. AcLYERHSA	1.521	0.3258 to 2.717	Yes	**	0.0087	F	AcLYERHSA
	Test details	Mean 1	Mean 2	Mean Diff.	SE of diff.	n1	n2	q	DF
	AcLESRHYA vs. AcLEHRSYA	5.379	2.16	3.219	0.4633	8	3	6.947	21
	AcLESRHYA vs. AcLYSRHEA	5.379	3.68	1.699	0.4633	8	3	3.667	21
	AcLESRHYA vs. AcLHYRSEA	5.379	4.815	0.5638	0.4191	8	4	1.345	21
	AcLESRHYA vs. AcLSERYHA	5.379	6.007	-0.6279	0.4633	8	3	1.355	21
	AcLESRHYA vs. AcLSHRYEA	5.379	2.453	2.925	0.4633	8	3	6.314	21
	AcLESRHYA vs. AcLYERHSA	5.379	3.858	1.521	0.4191	8	4	3.63	21
	3 h MGO treatment, total glycation levels
	Number of families	1
	Number of comparisons per family	6
	Alpha	0.05
	Dunnett's multiple comparisons test	Mean Diff.	95.00% CI of diff.	Significant?	Summary	Adjusted P Value	H-?
	AcLESRHYA vs. AcLEHRSYA	7.265	-0.6673 to 15.20	No	ns	0.0827	A	AcLEHRSYA
	AcLESRHYA vs. AcLYSRHEA	-3.875	-11.81 to 4.057	No	ns	0.6236	B	AcLYSRHEA
	AcLESRHYA vs. AcLHYRSEA	-3.423	-10.60 to 3.753	No	ns	0.6461	C	AcLHYRSEA
	AcLESRHYA vs. AcLSERYHA	-12.98	-20.91 to -5.046	Yes	***	0.0008	D	AcLSERYHA
	AcLESRHYA vs. AcLSHRYEA	-0.5883	-8.521 to 7.344	No	ns	0.9997	E	AcLSHRYEA
	AcLESRHYA vs. AcLYERHSA	-3.898	-11.07 to 3.278	No	ns	0.5179	F	AcLYERHSA
	Test details	Mean 1	Mean 2	Mean Diff.	SE of diff.	n1	n2	q	DF
	AcLESRHYA vs. AcLEHRSYA	31.62	24.35	7.265	2.781	8	3	2.613	21
	AcLESRHYA vs. AcLYSRHEA	31.62	35.49	-3.875	2.781	8	3	1.394	21
	AcLESRHYA vs. AcLHYRSEA	31.62	35.04	-3.423	2.515	8	4	1.361	21
	AcLESRHYA vs. AcLSERYHA	31.62	44.59	-12.98	2.781	8	3	4.667	21
	AcLESRHYA vs. AcLSHRYEA	31.62	32.2	-0.5883	2.781	8	3	0.2116	21
	AcLESRHYA vs. AcLYERHSA	31.62	35.51	-3.898	2.515	8	4	1.55	21

## Sheet: Fig 6a & S21-22
	3 h MGO treatment, [M+54] glycation levels
	Number of families	1
	Number of comparisons per family	4
	Alpha	0.05
	Dunnett's multiple comparisons test	Mean Diff.	95.00% CI of diff.	Significant?	Summary	Adjusted P Value	D-?
	AcLESRHYA vs. AcLESRH(diCl)YA	-4.698	-6.993 to -2.403	Yes	***	0.0002	A	AcLESRH(diCl)YA
	AcLESRHYA vs. AcLESRH(F)YA	-5.896	-8.192 to -3.601	Yes	****	<0.0001	B	AcLESRH(F)YA
	AcLESRHYA vs. AcLESRH(Cl)YA	-5.198	-7.493 to -2.903	Yes	****	<0.0001	C	AcLESRH(Cl)YA
	AcLESRHYA vs. AcLESRHFA	4.185	1.890 to 6.481	Yes	***	0.0005	E	AcLESRHFA
	Test details	Mean 1	Mean 2	Mean Diff.	SE of diff.	n1	n2	q	DF
	AcLESRHYA vs. AcLESRH(diCl)YA	5.379	10.08	-4.698	0.8248	8	3	5.696	15
	AcLESRHYA vs. AcLESRH(F)YA	5.379	11.28	-5.896	0.8248	8	3	7.149	15
	AcLESRHYA vs. AcLESRH(Cl)YA	5.379	10.58	-5.198	0.8248	8	3	6.302	15
	AcLESRHYA vs. AcLESRHFA	5.379	1.193	4.185	0.8248	8	3	5.074	15
	3 h MGO treatment, total glycation levels
	Number of families	1
	Number of comparisons per family	4
	Alpha	0.05
	Dunnett's multiple comparisons test	Mean Diff.	95.00% CI of diff.	Significant?	Summary	Adjusted P Value	D-?
	AcLESRHYA vs. AcLESRH(diCl)YA	-0.02	-7.979 to 7.939	No	ns	>0.9999	A	AcLESRH(diCl)YA
	AcLESRHYA vs. AcLESRH(F)YA	-14.95	-22.91 to -6.992	Yes	***	0.0005	B	AcLESRH(F)YA
	AcLESRHYA vs. AcLESRH(Cl)YA	-11.11	-19.07 to -3.148	Yes	**	0.0059	C	AcLESRH(Cl)YA
	AcLESRHYA vs. AcLESRHFA	9.727	1.768 to 17.69	Yes	*	0.0151	E	AcLESRHFA
	Test details	Mean 1	Mean 2	Mean Diff.	SE of diff.	n1	n2	q	DF
	AcLESRHYA vs. AcLESRH(diCl)YA	32.4	32.42	-0.02	2.841	7	3	0.007041	14
	AcLESRHYA vs. AcLESRH(F)YA	32.4	47.35	-14.95	2.841	7	3	5.263	14
	AcLESRHYA vs. AcLESRH(Cl)YA	32.4	43.51	-11.11	2.841	7	3	3.91	14
	AcLESRHYA vs. AcLESRHFA	32.4	22.67	9.727	2.841	7	3	3.424	14

## Sheet: Fig 6d
	3 h MGO treatment, [M+54] glycation levels
	Number of families	1
	Number of comparisons per family	3
	Alpha	0.05
	Tukey's multiple comparisons test	Mean Diff.	95.00% CI of diff.	Significant?	Summary	Adjusted P Value
	AcLDSRH(diCl)YA vs. AcLQSRH(diCl)YA	-9.338	-12.50 to -6.171	Yes	***	0.0001	A-B
	AcLDSRH(diCl)YA vs. AcLESRH(diCl)YA	-8.587	-11.97 to -5.201	Yes	***	0.0004	A-C
	AcLQSRH(diCl)YA vs. AcLESRH(diCl)YA	0.7508	-2.416 to 3.918	No	ns	0.7721	B-C
	Test details	Mean 1	Mean 2	Mean Diff.	SE of diff.	n1	n2	q	DF
	AcLDSRH(diCl)YA vs. AcLQSRH(diCl)YA	1.49	10.83	-9.338	1.075	3	4	12.28	7
	AcLDSRH(diCl)YA vs. AcLESRH(diCl)YA	1.49	10.08	-8.587	1.15	3	3	10.56	7
	AcLQSRH(diCl)YA vs. AcLESRH(diCl)YA	10.83	10.08	0.7508	1.075	4	3	0.9874	7
	3 h MGO treatment, total glycation levels
	Number of families	1
	Number of comparisons per family	3
	Alpha	0.05
	Tukey's multiple comparisons test	Mean Diff.	95.00% CI of diff.	Significant?	Summary	Adjusted P Value
	AcLDSRH(diCl)YA vs. AcLQSRH(diCl)YA	-30.64	-36.41 to -24.88	Yes	****	<0.0001	A-B
	AcLDSRH(diCl)YA vs. AcLESRH(diCl)YA	-13.48	-19.65 to -7.317	Yes	***	0.0009	A-C
	AcLQSRH(diCl)YA vs. AcLESRH(diCl)YA	17.16	11.39 to 22.93	Yes	***	0.0001	B-C
	Test details	Mean 1	Mean 2	Mean Diff.	SE of diff.	n1	n2	q	DF
	AcLDSRH(diCl)YA vs. AcLQSRH(diCl)YA	18.94	49.58	-30.64	1.958	3	4	22.13	7
	AcLDSRH(diCl)YA vs. AcLESRH(diCl)YA	18.94	32.42	-13.48	2.094	3	3	9.108	7
	AcLQSRH(diCl)YA vs. AcLESRH(diCl)YA	49.58	32.42	17.16	1.958	4	3	12.39	7
