# Supplementary material for: Synergistic sequence contributions bias glycation outcomes
Source: Nat Commun. 2021 Jun 3;12:3316. doi: 10.1038/s41467-021-23625-8 (PMC8175500; doi:10.1038/s41467-021-23625-8)
Supplement: Supplementary file 6 — Source Data [file 41467_2021_23625_MOESM6_ESM.xlsx]

## Sheet: Fig. S1
	Name	[M+54]								[M+72]								[M+126]								[M+144]								[M+12]
	VIP	6.08	6.08	4.29	6.97					10.79	9.17	18.42						1.37	0	1.93						0	0	0.37
	TfR	8.452	8.995	10.26	5.888					23.34	19.25	30.42	23.4					3.04	1.61	5.3	4					0.8	0	1.2	0
	Amyloid	2.36	1.48	2.65						4.9	0	0						0	0	0						0	0	0
	HER2	1.63	1.1	1.03						16.76	18.31	10.2						0	0	0						0	0	0						7.99	8.65	4.86
	MAGE	2.0008	1.64	1.96	2.19	1.96	1.64	1.95		27.1096	27.7146	28.7295	26.9117	28.7295	27.71	28.73		0	0	0	0	0				0.49	0.53	1.04	0	0
	Mgp100	1.9	1.7	0.5	1.5					12.67	12.19	16.02	16.87					1.04	1.99	3.022	1.026					0	0	0	0
	MOG	3.874	3.43	4.49	2.88					9.532	15.75	10.84	16.04					0	0	0	0					0	0	0	0					7.33	5.78	7.8	6.76

## Sheet: Fig. S3
		hours	Total Glycation					[M+54] A					[M+54] B					[M+72] A					[M+72] B					[M+80]					[M+126]					[M+144]
	AcLLVRYTA	0:00:00	0	0	0			0	0	0			0	0	0			0	0	0			0	0	0			0	0	0			0	0	0			0	0	0
	AcLLVRYTA	1:00:00	21.82	23.44	23.25			0.99	0.82	0.56			0.5	0.64	0.83			20.33	21.98	21.86			0	0	0			0	0	0			0	0	0			0	0	0
	AcLLVRYTA	3:00:00	38.01	44.79	37.45			1.5	1.94	1.67			1.63	1.73	1.56			23.87	24.85	24.85	32.48	30.37	0	0	0	0	0	0	0	0	0	0	1.02	0	0	0	1.8	3.14	4.5	4.5	4.97	3.74
	AcLLVRYTA	6:00:00	42.4	49.59				0	4.95				4.41	0				23.66	28.18				0	0				0	0				0.76	0				14.17	16.46
	AcLLVRYTA	24:00:00	65.46	77.15	81.3	80.64		13.04	13.2	14.56	14.68		0	0	0	0		6.95	7.62	11.49	8.53		4.68	7.62	0	0		0	0	0	0		3.32	2.47	1.65	2.89		37.47	46.24	53.6	54.54
	AcLLVRYTA	48:00:00	73.23	91.3				0	0				15.44	16.96				0	0.28				6.44	5.1				0	0.46				2.66	4.78				41.68	63.72

## Sheet: Figs. 2 & S8
	3 h data
	Peptide Name:	sequence:	[M+54] A								[M+54] B								[M+72]								[M+126]								[M+144]
	5	AcLVHRGQA	1.97	2.53	2.51						0	0	0						24.8	26.91	30.21						0	0	0						0	0	0
	4	AcLLVRYTA	1.5	1.94	1.67						1.63	1.73	1.56						23.87	24.85	24.85	32.48	30.37				1.02	0	0	0	1.8				3.14	4.5	4.5	4.97	3.74
	3	AcLDDREDA	1.52	0	1.73						0	0	0						1.84	1.83	4.95						0	0	0						0	0	0
	2	AcLESRYYA	2.96	3.19	5.59	4.8	3.59				0	0	0	0	0				24.55	15.61	17.15	17.92	16.13				0	0	0	2.08	0				0.91	1.32	1.84	2.74	0
	1	AcLESRHYA	4.79	5.06	4.86	4.46	4.71	6.42	7.04	5.69	0	0	0	0	0	0	0	0	22.9	20.94	22.52	21.1	27.6	28.94	24.53	33.52	0.91	0.65	0.65	0	0	0	0	0	2.72	3.78	3.36	0.56	1.12	2.93	4.25	2.53
	24 h data
	Peptide Name:	sequence:	[M+54] A								[M+72]								[M+126]								[M+144]
	5	AcLVHRGQA	10.34	10.54	10.79						12.56	11.56	13.56						2.44	2.55	1.33						27.42	34.89	31.68
	4	AcLLVRYTA	13.04	13.2	14.56	14.68					6.95	7.62	11.49	8.53					3.32	2.47	1.65	2.89					37.47	46.24	53.6	54.54
	3	AcLDDREDA	5.29	4.9	5.46						6.17	5.11	0						0	0	0						0	0	0
	2	AcLESRYYA	13.6	12.8	15.29	15.42	17.25				3.91	8	7.09	16.51	8.32				0	0.81	2.82	0	0				29.75	25.74	43.33	29.53	30.61
	1	AcLESRHYA	13.87	12.58	14.04						11.87	10.75	10.98						0	0	0						21.35	16.88	21.94

## Sheet: Figs. 3 & S9
	3 h data
	sequence:		[M+54] A								[M+54] B								[M+72]								[M+126]								[M+144]
	AcLESRHYA		1.4	1.46	2.08						0	0	0						16.2	18.34	19.94						0	0	0						0.35	0	0.56
	AcLQSRHYA		3.52	3.62	3.67						0	0	0						20.95	19.86	19.88						0.67	0.31	0						1.37	1.73	0.95
	AcLDSRHYA		4.62	4.81	4.48						0	0	0						20.43	22.89	22.14						1.3	2.84	2.28						1.3	2.84	2.28
	AcLEARHYA		5.51	6.35	5.97						0	0	0						26.66	28.15	27.71						1.53	0	0						2.46	1.73	2.71
	AcLECRHYA		0.17	0	0.15	0					0.53	0.18	0	0					15.17	13.61	19.65						0	0.52	0						0	0.07	0.62
	AcLESRHFA		3.12	2.77	1.91						0	0	0						15.81	16.69	13.72						1.45	1.51	0						1.1	1.55	0
	AcLESRFYA		0.96	1.56	1.06						1.36	1.04	1.72						16.18	21.67	22.47						0	0	0						0	0	0
	AcLESRFFA		7.55	7.51	9.05						0	0	0						32.2	8.87	14.88						3.44	2.8	3.41						8.19	10.59	10.28
	AcLEARHYA		4.1	3.89	3.56						0	0	0						16.64	19.56	16.31						0	0	0						2.19	1.66	0.7
	AcLDSRHYA		3.09	3	3.17						0	0	0						16.01	15.58	15.83						0	0	0						0.7	0.6	0.36
	AcLQSRHYA		3.56	4.66	4.98						0	0	0						14.32	22.64	21.43						0	0.81	0.12						0	1.5	1.69
	AcLESRHYA		4.79	5.06	4.86	4.46	4.71	6.42	7.04	5.69	0	0	0	0	0	0	0	0	22.9	20.94	22.52	21.1	27.6	28.94	24.53	33.52	0.91	0.65	0.65	0	0	0	0	0	2.72	3.78	3.36	0.56	1.12	2.93	4.25	2.53

## Sheet: Fig. S10
	3 h data
	sequence:	[M+54]								[M+72]								[M+126]								[M+144]
	AcLEGRFFA	0	0.6	0.94	0.58					10.73	15.88	18.59	15.16					0	0.77	1.93	1.19					0	0.45	0.59	0
	AcLESRFFA	0	0.62	1.29	0.53					15.17	13.61	19.65	15.26					0	0.52	0	0.89					0	0.07	0.62	0
	AcLESR(OMe)YYA	3.03	2.24	2.04	0					15.42	17.68	15.81	18.12					0	0	0	1.91					1.06	0	0	0.93
	AcLESRGYA	1.4	1.46	2.08						16.2	18.34	19.94						0	0	0						0.35	0	0.56
	AcLESRFYA	3.12	2.77	1.91	2.39					15.81	16.69	13.72	16.68					1.45	1.51	0	1.51					1.1	1.55	0	0.95
	AcLESRYFA	2.79	2.68	2.03	2.29					16.06	17.06	13.82	16.51					1.59	1.64	1.33	1.51					0	0	0	0.67
	AcLEGRYYA	3.29	3.26	4.38	2.88					21.5	14.73	14.77	10.58					0.4	0.77	1.89	1.14					0.83	0.97	2.62	0.47
	AcLDSRYYA	3.63	1.93	0.85	0					12.8	13.27	11.49	13.17					0	0	1.43	1.7					0.9	1.09	0	0.22
	AcLGSRYYA	8.7	8.55	5.73	5.16					19.32	23.04	18.52	18.25					1.61	2.39	0	1.88					5.62	4.16	1.61	3.61
	AcLLSRYYA	6.96	6.19	6.58	5.48					15.71	17.25	16.76	15.59					1.17	1.22	1.8	1.25					4.37	4.74	2.76	3.39
	AcLQSRYYA	9.37	6.92	5.54	5.4					18.93	20.76	18.06	18.89					0	2.24	2.12	2.85					6.07	5.79	2.76	4.43
	AcLESRYYA	2.96	3.19	5.59	4.8	3.59				24.55	15.61	17.15	17.92	16.13				0	0	0	2.08	0				0.91	1.32	1.84	2.74	0

## Sheet: Fig. S11
	3 h MGO treatment data
	sequence on resin:	[M+54]		[M+72]
	LLVRYTA	0.86	1.25	10.07	7.7
	LESRHYA	2.71	3.03	5.3	5.53

## Sheet: Fig. S12
	3 h MGO treatment data
	Sequence:	[M+54]					[M+72]					[M+126]					[M+144]
	AcLGGRGYA	4.58	4.61	3.2	3.311		44.43	38.9	40.717	39.037		0	0	0	0		5.95	7.81	5.57	4.918
	AcLGGRYGA	8.71	9.33	7.561	7.677		38.58	37.57	37.708	32.471		0	0	0	0		13.6	15.06	10.735	10.406
	AcLGYRGGA	5.94	7.69	5.937	6.116		37.7	35.85	30.992	30.607		0	0	0	0		12.41	12.24	7.851	8.071
	AcLYGRGGA	4.79	5.39	4.099	4.748		39.18	36.81	34.443	33.969		0	0	0	0		12.01	11.41	7.282	7.545

## Sheet: Fig. S13
	3 h MGO treatment data
	Sequence:	[M+54] A								[M+72]								[M+144]
	AcLSHRYEA	1.96	2.51	2.89						33.96	22.56	29.35						1.19	0.92	1.27
	AcLSERYHA	5.79	5.8	6.43						30.64	30.53	35.77						4.8	6.22	7.8
	AcLHYRSEA	5.31	4.39	4.76	4.8					26.07	26.36	25.59	27.77					3.48	2.49	4.39	4.74
	AcLYSRHEA	3.26	3.77	4.01						27.49	27.03	32.25						2.26	2.63	3.77
	AcLYERHSA	3.47	2.83	4.57	4.56					29	25.55	26.03	31.07					5.95	1.48	3.08	4.46
	AcLEHRSYA	1.76	2.29	2.43						19.07	23.12	21.72						0.53	0.26	1.87
	AcLESRHYA	4.79	5.06	4.86	4.46	4.71	6.42	7.04	5.69	22.9	20.94	22.52	21.1	27.6	28.94	24.53	33.52	2.72	3.78	3.36	0.56	1.12	2.93	4.25	2.53

## Sheet: Fig. S14
	hours	Total Glycation								[M+54]								[M+72] A								[M+72] B								[M+80]								[M+144]
	0:00:00	0	0	0						0	0	0						0	0	0						0	0	0						0	0	0						0	0	0
	1:00:00	11.77	14.48	12.81						0	1.2	0						11.77	13.61	12.81						0	0	0						0	0	0						0	0	0
	3:00:00	31.32	30.43	31.39	26.12	33.43	38.29	35.82	41.74	4.79	5.06	4.86	4.46	4.71	6.42	7.04	5.69	22.9	20.94	22.52	21.1	27.6	28.94	24.53	33.52	0	0	0	0	0	0	0	0	0	0	0	0	0	0	0	0	2.72	3.78	3.36	0.56	1.12	2.93	4.25	2.53
	6:00:00	37.18	40.36							8.91	9.62							20.3	23.73							0	0							0	0							7.98	6.02
	24:00:00	49.71	42.33	46.96						13.87	12.58	14.04						11.87	10.75	10.98						0	0	0						0	0	0						21.35	16.88	21.94
	48:00:00	59.44	82.04	85.4						19.24	20.25	17.02						0	0	1.43						7.39	5.37	5.19						1.49	1.07	0.73						31.32	51.63	55.78
	72:00:00	90	88.75	87.55						19.38	19.55	18.94						0	0	0						5.87	6.12	6.36						2.06	2.32	2.74						57.81	55.73	55.22
	168:00:00	93.8	92.85	90.25						21.65	21.96	22.46						0	0	0						6.89	7.22	7.81						14.09	13.48	12.66						46.73	46.17	43.65
	336:00:00	88.17	86.77	85.44						27.79	25.95	24.84						0	0	0						5.18	4.95	5.12						27.7	29.91	29.47						25.17	25.03	24.05
	504:00:00	72.88	74.46	73.48						30.2	25.93	25.6						0	0	0						5.52	4.27	4.45						25.42	24.44	25.08						11.73	19.82	18.34
	672:00:00	66.54	64.96	61.68						29.71	25.54	27.51						0	0	0						5.99	5.35	5.77						19.24	21.34	17.11						11.6	12.72	11.3

## Sheet: Fig. 4b
		(left)
	Peptide Name:	sequence:	time (h)	Total								[M+54]								[M+72] A								[M+72] B								[M+144]
	1	AcLESRHYA	0	0	0	0						0	0	0						0	0	0						0	0	0						0	0	0
	1	AcLESRHYA	1	11.77	14.48	12.81						0	1.2	0						11.77	13.61	12.81						0	0	0						0	0	0
	1	AcLESRHYA	3	31.32	30.43	31.39	26.12	33.43	38.29	35.82	41.74	4.79	5.06	4.86	4.46	4.71	6.42	7.04	5.69	22.9	20.94	22.52	21.1	27.6	28.94	24.53	33.52	0	0	0	0	0	0	0	0	2.72	3.78	3.36	0.56	1.12	2.93	4.25	2.53
	1	AcLESRHYA	6	37.18	40.36	38.77						8.91	9.62	9.265						23.73	22.015	20.3						0	0	0
	1	AcLESRHYA	24	56.23	64.79	60.51						15.28	16.62	15.95						3.15	4.16	5.17						3.93	4.04	4.15						36.95	33.935	30.92
	1	AcLESRHYA	48	59.44	82.04	85.4						19.24	20.25	17.02						0	0	1.43						7.39	5.37	5.19						31.32	51.63	55.78
		(right)
	Peptide Name:	sequence:	hours post-dilution (hbd)	Total			[M+54]			[M+72] A			[M+72] B			[M+144]
		replicate #		1	2	3	1	2	3	1	2	3	1	2	3	1	2	3
	1	AcLESRHYA	0*	26.12	33.44	30.26	4.46	4.71	4.15	21.1	27.6	23.06	0	0	0	0.56	1.12	2.01
	1	AcLESRHYA	1	30.24	26.89	32.89	9.35	8.23	11.1	18.02	15.78	16.43	0	0	0	2.87	2.58	4.33
	1	AcLESRHYA	3	26.93	24.14	29.73	14.9	12.53	14.22	9.68	8.35	8.58	2.35	2.1	2.4	0	1.16	4.52
	1	AcLESRHYA	24	32.82	22.8	28.18	8.82	7.3	7.68	0	0	0	15.82	11.87	14.19	8.25	3.63	6.01
	1	AcLESRHYA	48	24.16	30.83	27.495	6.93	7.71	7.32	0	0	0	15.09	16.91	16	2.14	5.93	4.035
		*	same as the 3 h timepoint from (left) but only data points from replicate experiments where dilution occurred are shown

[truncated: 10 more sheets: Figs. 5a &S19, Fig. S20, Fig. 6a, Fig. 6b, Fig. 6d, Fig. S22, Fig. S23 Dilution, Fig. S23 Timecourse, Fig. S24, Figs. 7g & S27]
